# Supplementary material for: Metabolic and Molecular Subacute Effects of a Single Moderate-Intensity Exercise Bout, Performed in the Fasted State, in Obese Male Rats
Source: Int J Environ Res Public Health. 2021 Jul 15;18(14):7543. doi: 10.3390/ijerph18147543 (PMC8307452; doi:10.3390/ijerph18147543)
Supplement: Supplementary file 1 [file ijerph-18-07543-s001.zip]

Archive with 1 entries (1 files):
- ijerph-1231757-supplementary.pdf
